# Supplementary material for: Incorporating and addressing testing bias within estimates of epidemic dynamics for SARS-CoV-2
Source: BMC Med Res Methodol. 2021 Jan 7;21:11. doi: 10.1186/s12874-020-01196-4 (PMC7789897; doi:10.1186/s12874-020-01196-4)
Supplement: Supplementary file 3 — Additional file 3 SI 3. R Code to simulate the augmented SIRD model with biased sampling. [file 12874_2020_1196_MOESM3_ESM.r]

#
# This is the code to simulate the biased sampling SIRD model. 
# This is a Shiny web application.
#  From RStudio, You can run the application by clicking the 'Run App' button above.
#

library(shiny)
library(ggplot2)
library(data.table)
library(deSolve)
library(scales)
library(gridExtra)

# Define UI for the application
ui <- fluidPage(

    # Application title
    titlePanel("Biased SIRD testing"),

    # Sidebar for inputs
    sidebarLayout(
        sidebarPanel(
            numericInput("N",
                        "Total Population (N):",
                        value = 3e6),
            numericInput("H_U_Init",
                         "Initial infected with severe/high symptoms (Individuals) (H):",
                         value = 250),
            numericInput("L_U_Init",
                         "Initial infected with low symptoms/asymptomatic (Individuals) (L):",
                         value = 250),
            numericInput("tt",
                         "Number of tests performed each day(T):",
                         value = 500),
            numericInput("beta",
                         "Transmission Rate (in per days) (beta) ",
                         value = .543),
            
            numericInput("gamma_d",
                         "Disease Recovery Rate (in per days) (gamma)",
                         value = 1/7.16),
            numericInput("q",
                         "Fraction of infections that result in high/severe symtoms (dimensionless) (q)",
                         value = .15),
            numericInput("f",
                         "Fatality rate for the high/severy symptomatic (f)",
                         value = .02),
            numericInput("b",
                         "Sampling bias (higher chance of testing the high symptom individuals)",
                         value = 20),
            numericInput("timeToSim",
                         "No. of days to simulate the model for",
                         value = 90)
        ),
        

        mainPanel(
           plotOutput("distPlot", width = 6*100, height = 10*100),
           downloadButton("downloadData", "Download"),
           textOutput("mytext")
        )
    )
)

# Define server logic to simulate the model
server <- function(input, output) {
    
    make_initState <- function(N_tot, H_U_init, L_U_init) {
        c(S_U = N_tot - H_U_init - L_U_init, H_U = H_U_init, L_U = L_U_init, R_U = 0, D_U = 0, S_Tn = 0, H_Tn=0,
          L_Tn=0, H_Tp = 0, L_Tp = 0, R_Tn = 0, R_Tp = 0,
          D_Tn = 0, D_Tp = 0, Tp=0, Tn = 0, TpSero = 0, TnSero = 0)
    }

    biasedTesting <- function(Time, State, Pars) {
        with(as.list(c(State, Pars)), {

            dS_U = -beta * S_U * (L_U+H_U+L_Tn+H_Tn+L_Tp+H_Tp)/ N -
                min(S_U, S_U * tt/((S_U+L_U + R_U) + b * (H_U + H_Tn)))
            dH_U = m * beta * S_U *(L_U+H_U+L_Tn+H_Tn+L_Tp+H_Tp)/N -
                min(H_U, b*H_U* tt/((S_U+L_U + R_U) + b * (H_U + H_Tn) )) -
                gamma_d*  H_U
            dL_U = (1-m) * beta * S_U * (L_U+H_U+L_Tn+H_Tn+L_Tp+H_Tp)/ N -
                min(L_U, L_U * tt/ ((S_U+L_U + R_U) + b * (H_U + H_Tn) )) -
                gamma_d *  L_U
            dR_U = gamma_d * ( (1-f)*H_U + L_U )  -  min(R_U, R_U * tt/ ((S_U+L_U + R_U) + b * (H_U + H_Tn) ))
            dD_U = gamma_d * f * H_U
            dS_Tn = -beta * S_Tn *(L_U+H_U+L_Tn+H_Tn+L_Tp+H_Tp)/ N +
                min(S_U, S_U * tt / ( (S_U+L_U + R_U) + b* (H_U + H_Tn)))
            dH_Tn  = m * beta * S_Tn * (L_U+H_U+L_Tn+H_Tn+L_Tp+H_Tp)/N  -
                min(H_Tn, b *  H_Tn * tt /((S_U+L_U + R_U) + b * (H_U + H_Tn) )) -
                gamma_d * H_Tn
            dL_Tn = (1-m) * beta * S_Tn * (L_U+H_U+L_Tn+H_Tn+L_Tp+H_Tp)/N -
                gamma_d * L_Tn
            dH_Tp = min(H_U+H_Tn, b * (H_U+H_Tn) * tt/ ((S_U+L_U + R_U) + b* (H_U + H_Tn)))-
                gamma_d * H_Tp
            dL_Tp = min(L_U, L_U * tt / ((S_U+L_U + R_U) + b*(H_U + H_Tn))) -
                gamma_d * L_Tp
            dR_Tn = gamma_d *( (1-f) * H_Tn + L_Tn) +
                min(R_U, R_U * tt/((S_U+L_U + R_U) + b* (H_U + H_Tn)))
            dR_Tp = gamma_d * ( (1-f) * H_Tp + L_Tp)
            dD_Tn = f * gamma_d * H_Tn
            dD_Tp = f * gamma_d * H_Tp

            dTp  = min(H_U + L_U + H_Tn, ( (L_U + b* (H_U + H_Tn)) * tt) / ((S_U+L_U + R_U) + b * (H_U + H_Tn) ) )
            dTn  = min(S_U + R_U,        ( (S_U + R_U)  * tt) / ( (S_U+L_U + R_U) + b * (H_U + H_Tn) ))

            dTpSero = min(H_U + L_U + H_Tn + R_U, ( (L_U + R_U + b * (H_U + H_Tn)) * tt) / ( (S_U+L_U + R_U) + b * (H_U + H_Tn) ))
            dTnSero = min(S_U , S_U * tt / ( (S_U+L_U + R_U) + b * (H_U + H_Tn) ))

            return(list(c(dS_U, dH_U, dL_U, dR_U, dD_U,
                          dS_Tn, dH_Tn, dL_Tn,
                          dH_Tp, dL_Tp,
                          dR_Tn, dR_Tp,
                          dD_Tn, dD_Tp,

                          dTp, dTn,
                          dTpSero, dTnSero)))
        })
    }
    
     
    

    getRates <- function() {
         params = c(beta = input$beta, gamma_d = input$gamma_d, m = input$q, f = input$f, b = input$b, tt = input$tt, N = input$N, b = input$b)
         state0 =  make_initState(N_tot = input$N, H_U_init = input$H_U_Init, L_U_init = input$L_U_Init)
    
         out <- ode(y = state0, times = seq(0, input$timeToSim, by=1), func = biasedTesting, parms = params)
         out <- data.table(out)
         out <- out[, `:=`(delTp = diff(c(0, Tp)), delTn = diff(c(0, Tn)),
                           delTpSero = diff(c(0,TpSero)), delTnSero = diff(c(0,TnSero)),
                           delD_Tp = diff(c(0, D_Tp)), delR_Tp = diff(c(0, R_Tp)),
                           delD = diff(c(0, D_Tp + D_Tn + D_U)), delR = diff(c(0, R_Tp + R_Tn + R_U)))]
    
         out <- out[, `:=`(inf_pcr = delTp/(delTn + delTp),
                           contr_sero = delTpSero/(delTpSero + delTnSero),
                           contr_true = (L_U + L_Tp + L_Tn + H_U + H_Tp + H_Tn + R_U +R_Tn + R_Tp)/params["N"],
                           inf_true = (L_U + L_Tp + L_Tn + H_U + H_Tp + H_Tn)/params["N"],
                           death_pcr = D_Tp/(D_Tp + R_Tp),
                           death_true = (D_Tp + D_Tn + D_U)/(D_Tp + D_Tn + D_U + R_Tn + R_Tp + R_U),
                           CFR_pcr = D_Tp/Tp,
                           CFR_sero = D_Tp/TpSero)]
         out_melted = melt.data.table(data = as.data.table(out), id.vars="time")
         return(list(out, out_melted))
     }
    
    
    

    output$distPlot <- renderPlot({
        outdat = getRates()[[2]]
        p1 = ggplot(data = outdat[variable %in% c("CFR_pcr", "CFR_sero")], aes(x=time, y = value))+ 
            geom_line()  + theme_bw() + labs(y="Death Rate", x = "Time (days)") + 
            scale_y_continuous(labels = percent_format()) + facet_grid(~ variable)
        p2 = ggplot(data = outdat[variable %in% c("D_U","D_Tp", "D_Tn")], aes(x = time, y = value)) +
            geom_line() + theme_bw() + labs(y="Deaths (Individuals)", x = "Time (days)") +
            facet_wrap( ~ variable, scales = "free_y")
        p3 = ggplot(data = outdat[variable %in% c("H_U", "H_Tn", "H_Tp")], aes(x = time, y = value)) +
            geom_line() + theme_bw() + labs(y="High symptom pop.\n(Individuals)", x = "Time (days)") +
            facet_wrap( ~ variable, scales = "free_y")
        p4 = ggplot(data = outdat[variable %in% c("L_U", "L_Tn")], aes(x = time, y = value)) +
            geom_line() + theme_bw() + labs(y="Low symptom pop.\n(Individuals)", x = "Time (days)") +
            facet_wrap( ~ variable, scales = "free_y")
        p5 = ggplot(data = outdat[variable %in% c("R_U", "R_Tn", "R_Tp")], aes(x = time, y = value)) +
            geom_line() + theme_bw() + labs(y="Recovered pop.\n(Individuals)", x = "Time (days)") +
            facet_wrap( ~ variable, scales = "free_y")
        
        
        
        
        grid.arrange(grobs=list(p1,p2,p3,p4,p5),ncol=1)
    }, width = 6*100, height = 10*100)
    
    output$downloadData <- downloadHandler(
        filename = function() {
            paste("simulationResult.csv", sep = "")
        },
        content = function(file) {
            write.csv(getRates()[[1]], file, row.names = FALSE)
        }
    )
}

# Run the application 
shinyApp(ui = ui, server = server)
